# Supplementary material for: Ventral tegmental area dopamine projections to the hippocampus trigger long-term potentiation and contextual learning
Source: Nat Commun. 2024 May 21;15:4100. doi: 10.1038/s41467-024-47481-4 (PMC11109191; doi:10.1038/s41467-024-47481-4)
Supplement: Supplementary file 3 — Source Data [file 41467_2024_47481_MOESM3_ESM.xlsx]

## Sheet: Fig 1 b
Control	Control	ChETA	ChETA
YFP+TH+/TH+	YFP+TH+/YFP+	YFP+TH+/TH+	YFP+TH+/YFP+
91.3	77.78	77.78	87.5
92.42	87.14	56	93.33
94.57	79.09	35.29	33.33
87.13	90.72	58.46	77.55
96.61	96.61	68.75	50
86.96	68.97	95.83	92
		58.82	86.96
		82.5	82.5
		42.86	100
		58.9	95.56
		28.57	92.31
		66.67	88.24
		45.61	100
		38.6	100
		59.38	82.61
		61.9	100
		57.45	87.1
		73.08	82.61
		77.78	80
		93.55	87.88
		71.79	93.33
		65.71	95.83
		100	90.48
		92.31	85.71
		69.39	100
		65.52	86.36
		68.67	96.61
		83.33	88.89
		83.33	88.89
		64.1	92.59
		60	95.45
		80.43	84.09
		80.85	100
		74	94.87
		55.1	93.1
		50	100
		42.39	95.12
		41.27	100
		90.91	90.91
		72.31	100
		61.54	100
		59.68	92.5
		83.33	90.91
		85.45	95.92
		66.67	96.97
		65	100
		58.46	97.44
		89.8	93.62
		76.92	96.77
		39.18	92.68
		93.75	100
		94.83	100
		92.31	94.12
		95.08	98.31
		94	100
		95.83	95.83
		89.13	97.62

## Sheet: Fig 1 d
Control	Control	ChETA	ChETA	eNpHR3.0	eNpHR3.0
YFP+TH+/TH+	YFP+TH+/YFP+	YFP+TH+/TH+	YFP+TH+/YFP+	YFP+TH+/TH+	YFP+TH+/YFP+
0.717949	0.982456	0.644737	0.960784	0.901961	0.989247
0.814286	1	0.736842	1	0.773333	1
0.952381	0.909091	0.59375	0.95	0.650485	1
0.935484	0.983051	0.509091	0.903226	0.708333	1
0.655172	0.974359	0.595745	0.7	0.582524	0.983607
0.881579	0.957143	0.725	0.935484	0.885246	1
0.795455	0.972222	0.652778	1	0.762712	1
0.676471	0.985714	0.851064	0.909091	0.645833	1
0.711538	0.961039	0.793103	1	0.792453	1
1	0.88	0.65625	0.954545	0.728814	0.955556
0.819549	0.931624	0.518519	0.848485	0.36	1
0.875	0.811594	0.642857	1
0.966667	0.935484	0.513158	0.95122
0.904762	0.982759	0.666667	0.947368
0.933333	1	0.4375	0.875
0.876543	0.959459	0.571429	0.96
1	0.928571	0.581395	0.961538
0.873418	0.884615	0.649123	0.925
0.786517	0.945946	0.690476	0.878788
0.793651	1	0.703704	1
0.785714	1	0.768116	0.981481
0.77381	0.890411	0.859375	0.982143
0.952381	0.967742	0.727273	0.952381
0.782051	0.938462	0.643564	1
0.813187	0.948718	0.666667	0.958333
0.71831	0.962264	0.735294	0.694444
0.846154	0.891892	0.684211	0.962963
		0.777778	0.933333
		0.758621	0.956522
		0.636364	1
		0.804878	0.916667
		0.666667	0.947368
		0.466667	1
		0.766667	0.92

## Sheet: Fig 2 b
mosue	131	130	125	129	127	116	114	118	91	92	89	90	94	93	96	95	113	117	120	119	121	123	124			ChETA	ChETA	YFP	YFP	Unpaired	Unpaired
Group	Paired	Paired	Paired	Paired	Paired	Paired	Paired	Paired	Paired	Paired	Paired	Paired	Unpaired	Unpaired	Unpaired	Unpaired	Unpaired	Unpaired	YFP	YFP	YFP	YFP	YFP			Mouse	LTP	Mouse	LTP	Mouse	LTP
-25	1.02604	1.02671	0.993432	1.047	0.973444	0.973038	1.01854	0.974563	0.985486	0.996044	0.998344	0.97178	1.00443	0.977897	1.03151	1.02214	1.02125	1.01309	0.968313	1.0083	1.0087	1.01678	0.977571			89	49.5683	119	-1.635	93	-10.775
-20	1.01856	1.00399	0.995858	0.969705	0.984253	0.98163	1.01512	0.961052	0.998801	1.02417	0.963086	1.03467	1.01515	1.01843	0.959111	1.01879	1.02514	0.985922	1.01741	1.01366	1.01095	0.9815	1.00674			90	-12.3733	120	-1.25833	94	21.1083
-15	1.00248	0.975238	0.996756	0.978515	1.01512	1.0048	0.982753	1.02169	0.999622	1.00157	0.999053	0.965551	1.00338	1.00226	0.991235	0.983971	0.997498	1.05864	0.980762	0.994724	0.999149	1.00517	1.01346			91	57.2917	121	-6.95167	95	-0.43
-10	1.0057	1.00691	1.01215	1.02422	1.02298	1.02469	1.0112	1.00628	1.01238	0.998027	1.04023	1.00432	0.950474	1.00236	1.00998	0.989208	0.96726	0.964086	1.04293	0.991833	0.995715	0.996892	1.00892			92	-2.73167	123	-2.92833	96	-5.795
-5	0.947228	0.987154	1.0018	0.980559	1.00421	1.01584	0.972384	1.03641	1.00371	0.980188	0.99929	1.02368	1.02657	0.999058	1.00817	0.985891	0.988857	0.978257	0.990582	0.991484	0.985488	0.999659	0.993313			114	166.943	124	4.04167	113	-14.99
																										116	58.2833			117	-1.53833
0	0.92879	0.959247	1.02958	1.11928	1.08903	0.90749	1.10389	1.1737	1.05892	1.05457	0.929815	1.05404	1.04544	1.02639	1.01881	0.998437	0.973758	0.938267	0.958725	0.994897	0.973181	0.957299	1.00468			118	32.8283
5	1.01955	1.06618	1.04555	1.08789	1.08845	0.938939	1.29748	1.14711	1.05884	1.04296	1.01869	1.06321	1.05524	1.01882	1.02696	1.032	0.97954	0.938267	0.96986	0.993694	0.968544	0.999103	0.982531			125	77.8833
10	1.05975	1.11118	1.04144	1.15117	1.11834	1.06754	1.22705	1.18017	1.08245	1.01825	0.940842	1.15734	1.09473	0.981535	1.01743	0.989693	1.0382	0.987731	0.904027	0.983045	0.943979	1.01414	1.00025			127	53.8733
15	1.00893	1.04797	1.03315	1.15959	1.11917	1.04898	0.772723	1.16048	1.1054	1.02098	1.02319	1.09816	1.12746	0.984569	1.0093	0.989488	1.00684	0.951931	1.0405	0.982018	0.953254	0.968219	0.968387			129	73.1267
20	1.16816	1.07553	1.00281	1.21147	1.17246	1.13834	0.990592	1.34726	1.11385	1.06686	0.989352	1.16759	1.1676	1.00686	0.975305	0.995382	1.00837	0.969968	1.02245	1.00654	0.958593	1.00461	0.929849			130	12.92
																										131	92.55
25	1.11931	1.11185	0.973862	1.16869	1.20179	1.02883	0.8472	1.27029	1.13115	1.05383	1.08064	1.18742	1.18281	0.998879	0.984959	1.00522	0.949036	1.01788	0.962854	0.990712	0.954507	0.980474	0.938604
30	0.942057	1.19025	0.970479	1.23854	1.17704	1.14444	1.21251	1.31312	1.10462	1.07582	1.1735	1.20676	1.14341	0.949443	0.975818	1.00339	0.952127	0.950565	0.976788	1.00769	0.954382	0.919917	0.926
35	1.19081	1.13533	0.975436	1.24793	1.18378	1.14179	1.02764	1.20348	1.12913	0.978565	1.12589	1.24748	1.25223	1.0294	0.96298	0.997565	1.01615	1.03239	0.974753	1.00831	0.910266	0.981697	0.930582
40	1.01174	1.16744	1.13067	1.33053	1.22099	1.28832	0.749763	1.14961	1.1716	1.05555	1.15807	1.17552	1.2209	1.01255	0.933617	0.963242	0.99276	0.980528	0.931108	1.00878	0.998497	1.03709	0.90351
45	1.17155	1.18937	1.19376	1.25333	1.24821	1.02406	0.945216	1.32916	1.18811	1.08576	1.14056	1.22615	1.23663	1.00913	0.928412	0.967581	0.979331	1.01872	0.925476	0.985759	0.988346	1.02403	0.95183
50	1.23525	1.11584	1.17578	1.38242	1.28057	1.35789	1.44647	1.23867	1.21784	1.06424	1.0885	1.14522	1.22007	0.919706	0.887471	0.987395	0.997276	0.940935	0.956962	1.02249	0.974259	0.965853	0.958935
55	1.1453	1.18427	1.15009	1.38223	1.2793	1.456	1.46449	1.21435	1.19442	1.06795	1.04283	1.23332	1.26204	0.962058	0.909732	0.975498	1.0407	0.908553	1.01911	0.999643	0.994362	0.939599	0.968915
60	1.09288	1.06622	1.19253	1.19692	1.27877	1.56472	2.21359	1.56229	1.17562	1.04892	1.19498	1.2177	1.23393	1.01812	0.930218	0.957439	1.03007	1.01436	0.98919	1.01666	0.998548	0.966095	0.958588
65	1.26381	1.11105	1.12913	1.27139	1.39847	1.48358	1.88889	1.5639	1.21693	1.06454	1.1628	1.27991	1.3003	0.999749	0.924922	0.959684	1.01057	1.01852	0.983128	0.985867	0.957891	0.951182	0.964132
70	1.27394	1.26999	1.17367	1.40768	1.22545	1.6273	1.76003	1.29084	1.22252	1.06052	1.08803	1.20287	1.27529	1.03754	0.820976	0.974119	1.00387	1.06489	1.05939	0.993338	1.00715	0.998815	0.952702
75	1.50611	1.09059	1.24309	1.52285	1.42102	1.43002	2.17784	1.35121	1.2488	1.04026	1.22101	1.24167	1.2786	1.01431	0.785483	0.959556	1.03822	0.951567	1.03491	0.982616	1.00389	0.96955	0.946219
80	1.40394	1.23212	1.22542	1.41664	1.43574	1.78242	1.84618	1.31096	1.24486	1.07625	1.1893	1.20233	1.29542	0.96147	0.75826	0.941682	0.947968	1.06097	0.977537	0.993275	1.00188	1.00063	0.956293
85	1.41745	1.22525	1.26995	1.5759	1.26664	1.74424	2.61033	1.38843	1.2578	1.07724	1.19072	1.34195	1.27668	0.9875	0.742536	0.964002	0.920376	0.98181	1.01801	0.992511	1.00489	0.981891	0.981254
90	1.37305	0.987951	1.29917	1.77031	1.35749	2.05739	2.12559	1.48502	1.22882	1.03925	1.19924	1.158	1.28095	0.935235	0.712666	0.885271	0.901998	0.979624	1.01493	0.981748	0.990602	0.999927	0.997557
95	1.32163	1.3253	1.25271	1.77362	1.33267	1.73336	2.31766	1.38944	1.24991	1.09649	1.24278	1.30816	1.2796	0.996653	0.938883	0.914916	0.949012	1.01889	1.06136	0.986082	0.956011	1.00963	1.06213
100	1.44894	1.24142	1.31292	1.72821	1.35195	2.15842	2.18231	1.24959	1.2717	1.04842	1.19072	1.24388	1.29621	0.963014	0.875283	0.933404	0.951569	0.943824	1.06046	0.961389	0.994236	1.03411	1.09792
105	1.38732	1.38693	1.31698	1.68026	1.42947	2.03591	2.04376	1.21236	1.29969	1.06809	1.23521	1.29929	1.32079	0.981657	0.891629	0.933468	0.951688	0.975342	0.993368	0.973145	0.976816	1.02128	1.07122
110	1.43325	1.24828	1.26752	1.66255	1.30779	1.95133	2.47467	1.49307	1.29049	1.03996	1.22267	1.29004	1.27063	0.958006	0.873401	0.948195	0.890145	0.99101	1.03872	0.999281	0.955008	1.03227	1.02383
115	1.38336	1.6381	1.25419	1.76145	1.36097	2.36174	2.62498	1.37032	1.25583	1.04146	1.19972	1.35761	1.30196	1.01264	0.756684	0.892794	0.933451	0.872862	1.01847	0.972403	0.957515	1.00245	1.06055
120	1.48518	1.18915	1.22652	1.55628	1.3468	1.8905	2.3141	1.32304	1.26831	1.05686	1.26739	1.2717	1.27067	1.02744	0.817996	0.924288	0.957218	0.895362	1.02174	1.01405	0.966764	1.04244	0.931806
125	1.51182	1.38073	1.23914	1.75727	1.4142	2.34435	3.05563	1.26166	1.28622	1.005	1.24373	1.3552	1.3071	1.03499	0.905948	0.939351	0.89664	0.923874	0.984964	1.0146	0.975587	1.08154	0.987201
130	1.52872	1.39845	1.25715	1.70416	1.46879	1.99948	3.00714	1.18419	1.30186	1.09157	1.29342	1.32062	1.25502	1.03684	0.89302	0.980536	0.922535	0.871313	0.974157	1.01199	0.96912	1.08103	0.967965
135	1.43393	1.37807	1.24175	1.81874	1.40937	1.59452	2.73991	1.24858	1.23836	1.09867	1.36867	1.36179	1.24003	0.970827	0.956157	0.967166	0.884414	0.836697	1.00356	1.0311	0.975663	1.07305	0.958472
140	1.47573	1.17209	1.17631	1.90704	1.43771	1.96888	2.2776	1.33813	1.29379	1.14128	1.34903	1.35791	1.24116	0.808801	0.966748	0.952976	0.926615	0.839886	1.10313	1.00027	0.974083	1.06133	0.966168
145	1.65055	1.21342	1.13778	1.68464	1.37837	2.21325	2.36089	1.49911	1.33467	1.09485	1.32158	1.31935	1.21741	0.996218	0.989768	0.892666	0.914383	0.863115	1.01792	1.02516	0.977542	1.07059	0.967626
150	1.50358	1.20554	1.15953	1.70669	1.42926	1.68696	2.75004	1.50212	1.30887	1.02576	1.3805	1.37182	1.29233	1.02163	0.898048	0.927985	0.891137	0.875868	0.972612	1.05911	0.96333	1.01894	0.958573
155	1.64948	1.134	1.15224	1.81047	1.4973	1.45473	2.25296	1.40453	1.24865	1.09267	1.34813	1.27386	1.26356	0.960907	0.871154	0.998163	0.871699	0.813013	0.988402	1.0295	0.957189	1.08937	0.968427
160	1.57612	1.37276	1.18696	1.67715	1.39134	1.46985	2.91631	1.05762	1.25109	0.983973	1.33838	1.27895	1.26243	0.963184	0.818081	0.962644	0.872665	0.746697	1.02682	0.988981	0.949243	1.04781	0.964698
165	1.6794	1.18583	1.22747	1.42895	1.41893	1.48644	2.64507	1.18661	1.30204	1.06344	1.30218	1.16457	1.27429	1.0007	0.806827	0.886673	0.876639	0.845351	0.957039	1.00628	0.969045	1.03339	0.979041
170	1.51482	1.53577	1.28895	1.72418	1.37347	1.65875	2.14932	1.26569	1.32442	1.00009	1.28632	1.14504	1.23798	1.01372	0.784587	0.897511	0.827422	0.772476	0.937755	1.00094	0.994362	1.00803	0.993123
175	1.61835	1.35792	1.25451	1.64545	1.45874	1.54112	3.08866	1.27132	1.22639	1.07082	1.41197	1.0934	1.30449	1.03537	0.752997	0.729732	0.837824	0.921415	0.988433	1.02164	0.987093	1.00784	1.00152
180	1.52626	1.06972	1.27926	1.53419	1.51865	2.00812	2.2402	1.30714	1.29439	0.977009	1.36938	0.990674	1.28422	0.939504	0.759701	0.858176	0.829128	0.914127	1.01853	0.975894	0.930068	1.0132	1.01284
185	1.62127	1.53776	1.41227	1.67642	1.58722	1.53089	2.63612	1.33974	1.26043	1.07527	1.44652	0.77902	1.23145	0.916776	0.748229	0.86946	0.822592	0.909846	0.972148	1.01337	0.94047	0.98867	0.971333
190	1.55098	1.15056	1.46018	1.76763	1.52121	1.52436	2.81148	1.4164	1.36992	1.04924	1.35353	0.975714	1.27219	0.940247	0.740496	0.854861	0.802894	0.982721	0.963163	1.01163	0.942726	1.02961	0.941071
195	1.53097	1.59934	1.48052	1.71818	1.52736	1.28763	2.34219	1.4484	1.44163	0.992439	1.36701	1.23945	1.14136	0.932208	0.841875	0.919124	0.772629	0.895999	0.976494	1.01642	0.934956	1.01564	0.912019
200	1.61314	1.14875	1.34243	1.91239	1.53096	1.31133	2.30198	1.35664	1.40024	1.08939	1.42735	1.17369	1.24548	0.977416	1.00948	0.96375	0.808213	1.05242	0.964865	1.01726	0.922423	1.02493	0.986969
205	1.54559	1.29059	1.59242	1.81222	1.43898	1.38139	2.59212	1.45786	1.4094	1.0812	1.41245	1.17252	1.23576	0.922759	0.915423	0.950362	0.786046	0.827549	0.908682	0.999136	0.934956	1.02438	0.999747
210	1.69064	1.06667	1.65147	1.76423	1.4447	1.48432	2.43094	1.53714	1.44101	1.07928	1.47184	0.897037	1.26391	0.941547	0.974407	0.91549	0.828503	0.936627	0.982046	0.986685	0.875875	1.00442	1.00317
215	1.75715	1.30188	1.67702	1.76252	1.56328	1.44593	2.59211	1.38421	1.38945	0.995443	1.407	1.07711	1.2864	0.968589	0.98427	0.913195	0.792867	0.960845	0.957693	0.983327	0.884373	1.01899	1.00662
220	1.70544	0.954817	1.6496	1.76914	1.51196	1.74105	2.67791	1.37777	1.3486	1.0334	1.49219	1.14304	1.16956	1.00528	0.936789	0.915745	0.832652	0.960552	0.980643	1.00579	0.891166	0.994708	1.01401
225	1.6671	1.06955	1.70861	1.76885	1.62665	1.56874	2.53192	1.42606	1.40836	1.05989	1.29011	1.17241	1.19349	1.00906	0.938018	0.887347	0.799858	1.0793	0.98684	1.00613	0.892168	0.960746	1.03563
230	1.76304	1.16766	1.53982	1.98166	1.54692	1.35784	2.4972	1.55605	1.40498	1.00336	1.35495	1.12753	1.20007	0.993096	0.873101	0.968951	0.790764	0.828531	1.01529	1.04202	0.884974	0.987701	1.05285
235	1.76393	1.15792	1.54641	1.97704	1.44995	1.57793	2.70371	1.36288	1.41142	1.06208	1.34264	1.11756	1.23872	0.978127	0.836181	0.968805	0.781272	0.882765	1.02941	1.05157	0.864496	1.02721	1.05095
240	1.69563	0.989103	1.75571	1.91444	1.52752	1.64506	2.47952	1.5303	1.41799	1.0771	1.35211	1.13972	1.22709	0.897781	0.940992	0.979188	0.817136	0.837855	1.03283	1.03098	0.877404	1.00728	1.05731
245	1.62544	1.05759	1.862	1.74651	1.47929	2.02531	3.0852	1.32485	1.47261	1.11588	1.42451	1.06658	1.11164	0.893175	1.00045	0.988004	0.741259	0.962316	0.99434	1.0395	0.864696	0.995373	1.02012
250	1.60312	1.12159	1.66058	1.83193	1.47764	1.60741	2.41831	1.32706	1.4249	1.11998	1.39423	1.11977	1.20251	0.872577	0.993102	0.920909	0.680956	0.956471	1.01396	0.971506	0.885075	0.984489	1.05664
255	1.70829	1.07021	1.71955	1.83232	1.53136	1.65726	2.88036	1.51118	1.49607	1.11779	1.51538	1.12365	1.18329	0.888544	0.972828	1.03133	0.831061	1.07202	1.01299	0.99417	0.889336	0.995657	1.06248
260	1.96093	1.03256	1.96724	1.69973	1.40513	1.68298	2.57005	1.44176	1.48337	1.10195	1.46427	1.0627	1.18621	0.929485	0.980658	0.983578	0.822308	0.955681	0.992453	0.966639	0.840132	0.967651	1.01555
265	1.78447	1.05515	1.76475	1.60725	1.50485	1.4139	2.6051	1.36127	1.52277	1.16367	1.52343	1.09373	1.20612	1.01047	0.97644	0.939269	0.854079	1.10051	0.970339	0.95243	0.878758	1.0141	1.02242
270	1.72127	1.20753	1.87197	1.71	1.60059	1.65535	1.95019	1.47999	1.46732	1.20887	1.4761	0.994553	1.17387	0.998444	0.89175	0.985108	0.943767	0.945357	0.994943	1.01846	0.850534	1.0024	1.05683
275	1.96657	1.21329	1.9025	1.68587	1.52284	1.80655	2.38192	1.44377	1.55143	1.05962	1.52106	1.03057	1.24818	0.958757	0.929141	1.02247	0.793549	1.05066	0.985262	1.06145	0.857577	1.01548	1.03064
280	2.02645	1.09812	1.7219	1.69855	1.61707	1.40424	2.58759	1.27474	1.45032	1.02002	1.51349	1.03278	1.23014	0.976694	0.826166	1.02119	0.881475	0.996871	0.948689	1.00522	0.865799	0.980388	1.054
285	2.00772	1.02614	1.73696	1.9105	1.61524	1.87544	3.03177	1.45403	1.567	1.05143	1.51443	1.04109	1.23219	0.91014	0.997654	0.990414	0.859763	0.914795	0.971978	0.962702	0.894098	0.989888	1.02528
290	1.97531	1.25891	1.82932	1.77216	1.57837	1.46592	2.82371	1.35584	1.56423	1.005	1.6815	1.03278	1.22395	0.910959	1.0072	1.00685	0.830151	0.955347	0.989948	1.00079	0.934454	1.00519	1.02761
295	1.87381	1.27389	1.85241	1.76155	1.5621	1.61584	2.56975	1.3991	1.60541	1.02576	1.3876	0.980701	1.23227	0.935754	0.965924	1.01889	0.859479	1.06219	1.03982	0.979027	0.931396	0.981245	1.02666
300	1.92673	1.099	1.74979	1.769	1.47211	1.48061	2.97304	1.21941	1.4943	1.00992	1.54046	0.878198	1.16324	0.945397	0.994871	1.00609	0.842655	1.05567	0.959205	0.992763	0.944932	0.95845	1.02382
305	1.90066	0.986932	1.64508	1.72957	1.63456	1.6072	2.21862	1.26669	1.58417	0.976326	1.55655	0.891496	1.21305	0.866162	0.946567	0.954189	0.863287	0.90898	1.0274	0.982655	0.936259	0.981072	1.0536
310	1.88825	1.11229	1.83697	1.72169	1.56599	1.64453	2.65039	N\A	1.5703	0.967041	1.55584	0.877644	1.23306	0.847965	0.942622	1.01528	0.844019	0.973232	1.01936	0.995576	0.923125	0.961425	1.03279
315	1.95298	1.19579	1.76271	1.68698	1.58583	1.4926	2.80276	N\A	1.54291	0.915698	1.46711	0.844954	1.22286	0.886085	0.93705	0.987075	0.856523	0.924831	0.960782	0.978742	0.937763	0.958139	1.06604
320	1.95901	1.10733	1.82602	1.71868	1.41184	1.65631	2.80204	N\A	1.64045	0.941369	1.46649	0.784561	1.20194	0.871985	0.865292	0.992593	0.834641	0.982827	0.917945	0.973137	0.909414	0.983978	1.03955

## Sheet: Fig 2 c
Mouse	133	140	145	147	146	135	139	141	142	143			NaCl	NaCl	SCH	SCH
Group	NaCl	NaCl	NaCl	NaCl	NaCl	SCH	SCH	SCH	SCH	SCH			Mouse	LTP	Mouse	LTP
-40	0.990003	0.992862	0.973678	0.976761	0.94651	0.976938	1.01683	1.01875	1.01972	1.03231			133	35.13	135	3.12
-35	0.967108	1.01779	1.00036	0.967661	0.966538	1.02128	0.987545	1.0239	1.0214	1.00272			140	19.272	139	-7.2
-30	0.98525	1.02282	0.948513	1.02414	0.997297	0.972275	1.01556	0.959945	0.983308	1.0015			145	50.116	141	8.05
-25	1.00537	1.02798	0.982164	0.998473	1.02751	1.00021	0.988361	0.995623	1.0161	1.0194			146	78.76	142	5.12
													147	29.306	143	-3.776
-20	0.934991	0.967223	0.985283	1.01145	1.00089	1.01287	1.00681	1.01483	1.01442	0.965672
-15	1.08863	0.98515	1.04054	0.984747	1.04181	1.02353	0.91633	1.00903	0.971945	1.01888
-10	1.04728	0.948432	1.03203	1.01309	1.03421	0.990045	1.00581	1.01864	0.987582	1.0196
-5	0.981368	1.03774	1.03743	1.02368	0.985231	1.00285	1.06275	0.95928	0.985526	0.939925
0	1.0796	1.11441	1.17848	1.06382	1.06878	0.973459	1.00473	0.99454	0.986554	0.930959
5	1.32589	0.913287	1.23427	1.08971	1.0854	0.99223	1.01234	0.951868	1.02221	1.00147
10	1.33564	1.01691	1.14717	1.11203	1.09945	0.965273	0.978932	1.0174	1.02205	0.952372
15	1.38634	1.05358	1.13116	1.1358	1.14928	0.993756	1.05314	1.00895	1.01117	0.966001
20	1.23497	1.02754	1.20122	1.0721	1.12623	1.04675	0.983556	0.967877	0.970755	0.954638
25	1.19225	1.07607	1.16344	1.09725	1.06875	1.08189	0.98478	1.01513	1.01642	0.954605
30	1.1669	1.07973	1.18587	1.12061	1.05357	1.01527	1.01591	1.01377	0.993372	0.98252
35	1.34213	1.09424	1.29397	1.08288	1.14447	0.990032	1.00423	1.06863	0.979358	0.933455
40	1.36835	1.05435	1.2418	1.23033	0.989038	1.07849	1.02866	1.05781	1.02427	0.929448
45	1.18354	1.05724	1.20441	1.34547	1.10624	1.0917	1.06556	1.07302	1.02584	1.01664
50	1.29484	1.13125	1.26951	1.25503	1.00239	1.08188	1.0273	1.03368	1.04039	0.901927
55	1.26743	1.0025	1.38108	1.24184	1.09734	1.08501	1.05494	0.987781	1.01512	0.96229
60	1.42626	1.07474	1.38188	1.26041	1.25509	1.084	1.05139	0.92726	1.00419	0.972306
65	1.34182	1.04062	1.44436	1.18427	1.22927	1.07866	1.02604	1.00894	1.01886	0.92531
70	1.40598	1.09613	1.49021	1.22717	1.18657	1.10133	1.00109	1.01295	1.02151	1.00025
75	1.31567	1.16072	1.45227	1.13038	1.32523	1.00888	1.0103	1.03327	1.08655	0.924489
80	1.2166	1.06499	1.46901	1.15025	1.44571	1.03229	1.01275	1.00236	1.04018	1.00349
85	1.48167	1.15496	1.53876	1.29288	1.62118	1.04753	0.985324	1.0377	1.02962	0.948628
90	1.29496	1.06078	1.51179	1.19092	1.59989	1.02092	0.992214	1.04981	1.01918	0.962257
95	1.38376	1.20814	1.30699	1.29217	1.60852	0.99579	0.899013	1.05074	1.01255	0.971945
100	1.4123	1.20294	1.33229	1.33414	1.68359	1.06141	0.99371	1.06031	1.02773	0.929251
105	1.32486	1.22853	1.48621	1.39394	1.7098	1.01014	0.929476	0.960769	1.0319	0.943045
110	1.27622	1.23008	1.4146	1.37463	1.69521	1.07429	0.997201	1.12253	1.04082	1.00938
115	1.37081	1.11917	1.4239	1.336	1.73453	1.01144	0.985415	1.13984	1.0431	0.955196
120	1.34823	0.979788	1.34299	1.30424	1.72309	1.0855	0.917236	1.15707	1.05332	0.907412
125	1.33603	1.19884	1.40567	1.29626	1.77152	1.05307	0.953637	1.09013	0.983655	0.932831
130	1.33389	1.19755	1.44622	1.31427	1.6014	0.985792	0.904317	1.16576	0.99862	0.914604
135	1.37944	1.08531	1.39962	1.29607	1.77429	1.04311	1.0467	1.0423	1.03092	0.984885
140	1.32502	1.2067	1.42846	1.25369	1.77681	1.05394	0.950509	1.04818	1.09888	0.927872
145	1.25301	1.00649	1.35191	1.28582	1.6561	1.07421	0.913972	1.06873	1.02308	0.911024
150	1.3306	1.25612	1.49495	1.33176	1.73022	1.06486	0.932966	1.0771	1.05873	0.995854
155	1.30386	1.10876	1.51839	1.29863	1.84886	1.01498	0.874761	1.0003	1.03498	0.921369
160	1.38943	1.20748	1.45106	1.3025	1.94114	1.03544	0.92875	1.07825	1.02118	0.987282
165	1.33168	1.20903	1.4744	1.26223	1.74822	0.965992	0.978615	1.00417	1.06631	0.946033
170	1.40091	1.18222	1.56694	1.32036	1.72844	1.07473	0.924761	1.24266	1.0748	0.960582

## Sheet: Fig 2 d
Mouse	204	208	210	220	221	134	132	206	223	224	225	203	212	214			DA-LTP	DA-LTP	DA-LTP	NO-DA-LTP	NO-DA-LTP	NO-DA-LTP
Group	DA-LTP	DA-LTP	DA-LTP	DA-LTP	DA-LTP	DA-LTP	DA-LTP	NO DA-LTP	NO DA-LTP	NO DA-LTP	NO DA-LTP	NO DA-LTP	NO DA-LTP	NO DA-LTP			Mouse	DA-LTP	TBS-LTP	Mouse	DA-LTP	TBS-LTP
-20	0.9902	1.0052	0.9982	1.00144	0.97168	0.949917	1.01521	1.02761	1.02119	0.994815	1.0235	1.0126	0.992	1.0006			132	17.064	26.62	203	0.602	68.0969
-15	0.9689	0.9918	0.9999	0.958564	1.04494	1.00259	0.983887	1.0324	1.00052	1.00092	0.9828	0.99	0.9904	1.0212			134	21.818	38.21	206	6.722	48.4771
-10	1.0213	0.9916	1.0169	1.00719	1.02785	0.994054	0.997147	0.982533	0.97411	0.996092	1.0323	0.9922	0.9564	1.0099			204	17.844	31.46	212	5.784	41.8615
-5	0.9974	1.0003	0.9826	0.998141	0.975929	1.03298	1.00224	0.993017	1.02318	0.993356	1.0047	1.0037	1.034	0.9972			208	21.818	38.21	214	-2.186	61.0269
0	1.0222	1.0111	1.0024	1.03466	0.979604	1.02045	1.00152	0.964441	0.981004	1.01482	0.9567	1.0015	1.0272	0.9711			210	17.064	26.62	223	5.91	59.406
																	220	93.134	3.17	224	-7.63	24.5343
5	1.0223	1.005	1.0512	1.316	1.21164	1.11947	1.04061	1.05397	1.08181	0.979014	0.961	0.9961	0.9908	0.9479			221	100.436	11.69	225	6.904	27.312
10	1.0667	1.0805	1.0259	1.25718	1.25569	1.10881	1.1054	1.05843	1.08534	1.00336	0.9739	1.0011	1.0462	1.0064
15	1.1348	1.0279	1.0737	1.4218	1.29877	1.11429	1.15238	1.0598	1.06657	0.973232	0.957	0.9993	1.0948	0.8863
20	1.2011	1.1655	0.9498	1.43779	1.56364	1.15583	1.18856	1.04151	0.984262	0.977729	1.013	0.9998	1.0439	0.8968
25	1.2289	1.1765	1.1339	1.5532	1.62125	1.14378	1.23058	1.06436	1.06203	0.985779	1.0707	1.0063	1.0515	0.8806
30	1.1321	1.1012	1.1604	1.50596	1.69312	1.13429	1.08977	1.03937	1.05099	0.984271	0.9951	0.9985	1.0198	0.8607
35	1.1462	1.0398	1.1179	1.55481	1.69748	1.11122	1.1855	1.06222	0.951553	0.963617	0.9798	1.0088	0.9837	0.9392
40	1.1335	1.0858	1.1934	1.66346	1.79667	1.10947	1.33164	1.031	1.0532	0.994091	0.9768	0.9964	1.0971	0.9151
45	1.2588	1.1414	1.3053	1.5548	1.96174	1.16152	1.27813	1.06269	1.09432	0.993164	1.0115	0.996	1.0327	0.9654
50	1.1797	1.1381	1.2268	1.52187	2.10223	1.14686	1.2992	1.03814	0.993168	0.994059	0.9687	1.0042	1.0818	0.9006
55	1.2352	1.1131	1.15	1.63296	1.99734	1.14542	1.20299	1.04849	1.09098	0.960774	0.9537	1.0046	1.0531	0.9164
60	1.2038	1.0869	1.1997	1.67357	1.96996	1.16839	1.2834	1.0543	1.01634	0.972721	0.9444	0.9947	1.0855	0.8698
65	1.3243	1.0764	0.9938	1.67687	2.09965	1.08558	1.29498	1.04097	0.95418	0.987894	0.9688	1.0112	1.0672	0.8701
70	1.3178	1.2888	1.1579	1.85066	2.03403	1.1825	1.24231	1.0516	0.972177	0.950808	1.0153	0.9871	1.0663	0.8943
75	1.2144	1.1822	1.1334	1.79934	2.13516	1.21326	1.23178	1.04437	1.00317	0.933751	1.0554	0.9992	1.0957	0.9042
80	1.3806	1.2111	1.1391	1.76505	1.88949	1.15429	1.15664	1.06317	1.13873	0.899227	1.0775	0.9944	1.061	1
85	1.3033	1.2318	1.2124	2.00727	2.01447	1.15532	1.19035	1.05751	1.03775	0.918278	1.0786	1.0332	1.0878	0.943
90	1.3182	1.2528	1.1195	2.07858	2.03985	1.20814	1.14961	1.05878	0.970849	0.927075	1.059	0.9954	1.0078	1.0349
95	1.3584	1.213	1.2488	2.00648	1.94274	1.16119	1.19877	1.1122	1.14496	0.940101	1.0747	1.0079	1.0369	1.0086
100	1.3911	1.2474	1.1825	1.82413	1.7697	1.17429	1.21212	1.0757	0.941254	0.936076	1.0916	1.0092	0.9671	1.0344
105	1.3752	1.1865	1.2189	1.81583	1.85994	1.14352	1.19737	1.08874	1.03859	0.932039	1.0466	0.9939	0.9746	1.0494
110	1.3633	1.1981	1.1629	1.99981	1.60482	1.16301	1.03655	1.11916	1.0651	0.933904	1.0549	0.9938	0.9484	1.0895
115	1.291	1.0825	1.2023	1.82214	1.38723	1.15	1.13627	1.08702	1.21575	0.958845	0.9852	1.0073	0.9484	1.0558
120	1.3525	1.1299	1.0934	1.936	1.45496	1.21702	1.10944	1.09859	1.14337	0.989178	1.0323	1.0061	1.0714	1.0313
130	1.8121	2.0496	1.5181	1.83454	1.78244	1.72252	2.60668	1.37213	1.27078	1.08759	1.1517	1.651	1.4198	1.951
135	1.838	1.9181	1.6387	2.162	2.23467	1.56186	2.23286	1.58523	1.54071	1.14367	1.3019	1.8112	1.2185	1.701
140	1.9085	1.9232	1.4371	2.02553	2.27953	1.54749	2.15133	1.64502	1.52736	1.13365	1.3311	1.6921	1.5811	1.7184
145	1.8495	1.9244	1.4345	2.20991	2.19716	1.48426	2.17156	1.64751	1.69906	1.12488	1.3377	1.6818	1.6339	1.7275
150	1.8122	1.8877	1.4353	1.97738	2.09828	1.52003	1.60888	1.59248	1.57673	1.15449	1.3391	1.6394	1.4543	1.6479
155	1.7474	1.8473	1.4968	2.11687	2.27972	1.48346	1.55138	1.65169	1.56253	1.17166	1.382	1.6804	1.3301	1.5725
160	1.8914	1.815	1.5254	2.04275	1.90159	1.554	1.30137	1.61357	1.87893	1.18436	1.346	1.6736	1.4053	1.586
165	1.8572	1.6825	1.5091	1.86018	1.99301	1.50114	1.47476	1.65036	1.53117	1.15189	1.342	1.6704	1.4498	1.7097
170	1.8569	1.6348	1.4938	1.94765	2.22311	1.5535	1.45651	1.51614	1.81381	1.14367	1.327	1.6603	1.4437	1.6416
175	1.8389	1.5442	1.4455	2.01624	2.16283	1.55167	1.3768	1.60041	1.68874	1.1773	1.343	1.6577	1.4806	1.6181
180	1.7235	1.5716	1.442	1.96206	1.82625	1.55638	1.27047	1.64119	1.61528	1.17622	1.3614	1.7768	1.4549	1.6176
185	1.5724	1.6452	1.4878	2.18269	2.67403	1.53329	1.31275	1.57907	1.36712	1.17255	1.3521	2.1741	1.465	1.7003
190	1.5218	1.7389	1.3878	2.24592	2.25594	1.50455	1.25004	1.65584	1.56643	1.19572	1.4371	1.8265	1.3054	1.6293
195	1.5988	1.5805	1.5932	2.25993	1.86156	1.60447	1.25566	1.50721	1.48755	1.16826	1.3646	1.6952	1.3601	1.5789
200	1.714	1.651	1.4763	2.38715	1.66879	1.57588	1.2367	N\A	1.55387	1.14554	1.4125	1.5712	1.3873	1.6834
205	1.7196	1.5238	1.2512	2.37024	2.21736	1.59696	1.21493	N\A	1.42017	1.1781	1.4163	1.563	1.5588	1.6952
210	1.7493	1.3725	1.3093	2.28258	1.91388	1.5806	1.17103	N\A	1.50807	1.2518	1.4873	1.5244	1.362	1.6417

## Sheet: Fig 2 e
Mouse	171	167	169	174	170	172	155	197	159	163	166	164	168	173	200	199	158	162	165			-200	-200	0	0	+200	+200
Group	+200	+200	+200	+200	+200	+200	0	0	0	0	0	0	0	0	-200	-200	-200	-200	-200			Mouse	LTP	Mouse	LTP	Mouse	LTP
-25	1.00158	1.03391	1.03928	0.989672	1.0015	0.948127	0.969091	0.997871	0.950259	0.963456	0.991315	1.04452	0.971803	0.967708	0.976596	1.01666	0.983662	0.999306	0.997223			158	2.27	155	15.23	167	-13.248
-20	0.993275	1.0094	0.98414	0.997324	1.00281	0.962953	0.988803	1.03852	0.995412	0.994399	1.01461	1.04595	0.970894	1.01365	1.02242	1.02841	1.03307	0.993635	0.989631			162	-23.492	159	181.652	169	-22.422
-15	1.00429	0.991626	1.00563	1.04738	1.00062	1.03207	1.00072	0.991671	1.04206	1.02539	0.985133	0.949986	0.992701	0.985425	1.02438	0.982703	0.962978	0.993822	0.994894			165	5.136	163	21.266	170	19.166
-10	1.0078	1.00121	1.01183	0.98207	0.98167	1.03471	1.01438	0.984475	1.04093	0.996561	0.978753	0.964255	1.04141	0.994756	0.987466	0.987863	1.03656	1.00071	0.998255			199	-3.228	164	35.79	171	-41.754
-5	0.993059	0.96385	0.959117	0.983551	1.01341	1.02214	1.027	0.987459	0.971339	1.0202	1.03019	0.995291	1.02319	1.03846	0.98913	0.984368	0.983723	1.01253	1.02			200	-12.28	166	49.904	172	37.24
																								168	27.78	174	1.746
0	0.962915	0.96637	1.0405	1.08273	1.03593	1.05974	1.07596	1.04283	0.922882	1.03504	1.19275	1.15689	1.08326	0.990267	0.938993	0.986066	1.04655	1.01428	1.03439					173	25.4
5	0.96955	1.01328	1.01021	1.05642	1.01389	1.03323	1.02964	1.03454	0.935071	1.04589	1.13652	1.30422	1.0931	1.03539	0.957501	0.949482	1.06225	1.00917	1.03337					197	17.71
10	0.895026	0.987527	1.06952	1.12578	1.07334	1.01486	1.04397	1.04612	0.992815	0.989252	1.08484	1.28425	1.05095	1.07767	0.995691	0.985733	1.0293	1.04326	1.03258
15	0.842421	0.989327	0.996304	0.981132	1.06935	1.05936	1.014	1.06472	1.1053	1.09129	1.1432	1.28781	1.09234	1.05287	1.02409	0.991858	1.06841	0.98322	1.00838
20	0.8162	0.951942	1.05734	1.19233	1.08542	1.10628	1.03178	1.06611	1.15812	1.10672	1.1432	1.0035	1.09512	1.06598	1.00842	0.956173	1.02104	0.949348	1.00385
25	0.751901	0.953465	1.04112	0.957238	1.07976	1.1253	1.00208	1.02503	1.25357	1.03056	1.13553	1.33348	1.12667	1.03763	1.01939	0.983036	1.0648	0.945356	1.03061
30	0.762125	0.863186	1.03655	1.09201	1.06741	1.14812	1.02496	1.02446	1.37712	1.1268	1.14349	1.33858	1.0557	1.04318	1.04044	0.921919	0.978337	0.972873	1.04967
35	0.777981	0.919264	0.946506	1.15155	1.06667	1.14331	1.03736	1.06704	1.47374	0.993773	1.16516	1.33258	1.01072	1.1338	1.02174	0.964861	1.03489	0.961976	1.0631
40	0.732337	0.883125	0.986507	1.05563	1.07208	1.13873	1.02521	1.02297	1.6816	1.14455	1.19819	1.35702	1.00204	1.12874	0.961614	0.923251	1.00188	0.93334	1.05408
45	0.742465	0.977558	1.03348	1.06896	1.115	1.16394	1.04666	1.04482	1.76286	1.05779	1.26837	1.37058	0.972358	1.15024	1.02546	0.923417	1.06834	0.958808	1.05774
50	0.742249	0.934911	0.952282	1.0148	1.12438	1.26351	1.06566	1.04681	2.20398	1.11347	1.2299	1.3085	1.07008	1.12898	0.993145	0.920488	1.03683	0.898095	1.01705
55	0.736607	0.964819	0.940664	0.851196	1.13189	1.21625	1.05035	1.05709	2.31409	1.12561	1.23801	1.35631	0.978553	1.15374	0.985997	0.953576	1.08726	0.925907	1.01931
60	0.738403	0.940726	0.972754	0.947216	1.13323	1.27165	1.01823	1.06455	2.5731	1.10943	1.25101	1.42016	1.10436	1.18256	0.952899	0.916127	1.00039	0.892224	1.00476
65	0.710349	0.887556	0.932372	1.14	1.12002	1.26597	1.06127	1.09904	2.45066	1.03804	1.35512	1.26338	1.06837	1.16831	0.991187	0.96819	1.06925	0.963496	1.01934
70	0.725238	0.914972	0.9756	1.26618	1.13719	1.2609	1.05586	1.06406	2.57649	1.16797	1.38925	1.31207	1.28103	1.17535	0.931355	0.979907	1.03251	0.98472	1.07542
75	0.669584	0.814447	0.899744	1.18581	1.11933	1.21328	1.0233	1.08362	2.7909	1.07135	1.3613	1.05843	1.13364	1.21374	0.963768	0.956039	0.994878	0.958323	1.03578
80	0.695277	0.87634	0.946779	1.04057	1.13554	1.22639	1.07999	1.05146	2.36172	1.12609	1.38801	1.47474	1.17165	1.17063	0.954367	0.899117	1.0215	0.98265	1.01724
85	0.685109	0.836463	0.80272	1.09453	1.11399	1.27172	1.08881	1.07798	2.54199	1.24602	1.42708	1.42052	1.09532	1.22331	0.933608	0.940061	0.972207	0.847455	1.03031
90	0.678299	0.736076	0.929112	1.17554	1.08486	1.22996	1.08985	1.07815	2.65265	1.2722	1.39122	1.30636	1.10229	1.19862	0.949471	0.900781	0.987292	0.858119	1.02426
95	0.664772	0.838207	0.809439	0.943168	1.12143	1.30438	1.11215	1.03521	2.60814	1.10538	1.39197	1.47046	1.15297	1.21917	0.914806	0.899117	0.998104	0.798884	1.0598
100	0.63363	0.856401	0.883178	1.07434	1.12394	1.32973	1.08613	1.05567	2.77803	1.23436	1.36773	1.43764	1.07796	1.19909	0.905405	0.951213	1.02003	0.823592	1.03796
105	0.642709	0.878556	0.80104	1.06999	1.1444	1.23946	1.08654	1.03852	2.89187	1.21176	1.38044	1.33134	1.24928	1.20949	0.935566	0.932738	1.06066	0.827182	1.07251
110	0.669432	0.88631	0.830698	0.892616	1.14624	1.31328	1.12285	1.05179	2.69993	1.10824	1.45933	1.34453	1.10062	1.18197	0.976302	0.956039	1.08607	0.848933	1.05987
115	0.636445	0.863325	0.829713	0.900959	1.14743	1.28868	1.07189	1.04068	2.77544	1.15916	1.39211	1.2261	1.18679	1.20623	0.887192	0.908271	1.04352	0.852523	1.07022
120	0.662502	0.891987	0.799071	0.863193	1.13839	1.29611	1.10728	1.06455	2.9458	1.25673	1.41754	1.26891	1.2096	1.22359	0.910693	0.909602	1.06514	0.846187	1.05234
125	0.678844	0.829401	0.849755	0.753103	1.15911	1.25849	1.08721	1.06737	2.9982	1.15288	1.40225	1.31386	1.26735	1.16458	0.854877	0.983669	1.06955	0.778928	0.99878
130	0.635628	0.877863	0.779145	0.936158	1.15339	1.34654	1.11271	1.03189	2.92515	1.17182	1.43742	1.33098	1.24756	1.24421	0.859283	0.96303	1.09856	0.777555	1.07299
135	0.590686	0.846155	0.709751	0.773097	1.1564	1.31308	1.12633	1.04217	2.93623	1.12342	1.38544	1.26926	1.32459	1.25579	0.862123	0.981505	1.09841	0.797279	1.06622
140	0.653604	0.903756	0.846511	0.903667	1.16283	1.3387	1.11711	1.07218	3.00847	1.24698	1.41818	1.29816	1.25741	1.30185	0.813357	0.959202	1.07901	0.808936	1.09123
145	0.604305	0.875233	0.770862	1.03342	1.18457	1.38539	1.14825	1.04317	2.94713	1.14274	1.60315	1.15225	1.25317	1.22508	0.867019	0.959868	1.02856	0.768305	1.10351
150	0.547379	0.909156	0.741146	1.03271	1.16842	1.35524	1.15471	1.1433	2.48022	1.22437	1.51239	1.19221	1.27558	1.24516	0.910497	0.976512	0.994975	0.749067	1.06412
155	0.570894	0.892125	0.883088	0.993629	1.17088	1.38387	1.18417	1.2073	2.69588	1.21818	1.47777	1.35666	1.39067	1.24398	0.907756	0.96303	1.02589	0.798609	0.997875
160	0.646704	0.807108	0.786733	0.996943	1.19144	1.38717	1.12907	1.19371	2.9622	1.03661	1.46689	1.30779	1.19552	1.25862	0.89483	0.985833	1.04565	0.777449	1.06226
165	0.588235	0.851583	0.725989	1.00604	1.2127	1.41636	1.07169	1.15209	2.9249	1.40761	1.39419	1.43836	1.36568	1.22437	0.837348	0.954874	1.04783	0.748201	1.06047
170	0.559091	0.877614	0.741962	1.05813	1.2149	1.3193	1.22183	1.18906	3.01943	1.17654	1.64395	1.49436	1.1615	1.29784	0.835586	0.95837	0.999076	0.752108	1.07204

## Sheet: Fig 2 f
Mouse	309	310	311	315	314	305	308	306	304	312			Mouse	LTP	Mouse	LTP
Group	6p	6p	6p	6p	6p	12p	12p	12p	12p	12p			309	4.3	304	27.376
-25	0.951837	0.964281	1.00617	0.993628	0.993673	1.02529	0.987099	0.982156	0.982214	0.968062			310	9.94	305	36.36
-20	1.00079	1.00211	1.01781	0.998517	1.01548	1.00168	0.986311	1.0106	0.9859	0.996614			311	3.462	306	110.416
-15	1.01377	0.993943	0.991675	0.999133	1.03394	0.990503	1.00089	0.990422	0.984968	1.00284			314	-4.176	308	29.25
-10	1.02692	1.00641	0.985658	0.994306	0.97082	1.00969	0.999032	1.01206	1.03077	1.01015			315	3.124	312	29.194
-5	1.00669	1.03325	0.998685	1.01442	0.98609	0.97285	1.02667	1.00476	1.01615	1.02233
0	1.12196	1.03152	1.04399	1.06099	1.05623	1.00886	1.03295	0.996028	1.08649	1.04768
3	N/A	N/A	N/A	N/A	N/A	1.1055	1.03905	1.02686	1.05166	1.07399
6	1.11918	1.08977	1.00703	0.959715	1.08032	1.10354	1.06877	1.02602	1.12403	1.08983
11	0.970137	1.01432	0.971818	1.00729	0.958061	1.01765	1.10964	1.05466	1.23065	1.09184
16	0.991791	1.09937	0.94237	0.942578	1.09486	1.08454	1.12168	1.14022	1.24705	1.07952
21	1.06728	0.938741	0.904128	0.9706	0.950942	1.12815	1.15686	1.23471	1.07313	1.08824
26	1.06199	1.06618	0.947727	0.973559	1.09842	1.01663	1.21675	1.33857	1.25576	1.08396
31	1.08969	0.976727	0.954193	0.945095	1.00356	1.01091	1.19564	1.37783	1.42746	1.09831
36	1.06219	1.1148	1.02352	0.996878	1.06296	1.08852	1.24545	1.42936	1.4147	1.14548
41	1.04654	0.945353	0.943039	0.97663	0.936307	1.08352	1.14839	1.50048	1.33594	1.13853
46	1.18811	1.01808	0.925235	0.99082	0.780683	1.10445	1.12027	1.60212	1.38555	1.17173
51	1.15095	1.01419	0.930935	1.01419	0.862888	1.09833	1.17763	1.71184	1.25981	1.19639
56	1.07216	0.969596	0.900973	1.03277	0.926894	1.12069	1.18872	1.86097	1.35376	1.21991
61	1.17799	1.04881	0.97784	0.998206	0.790671	1.15899	1.14859	1.9025	1.31731	1.18659
66	0.915797	0.93926	1.03112	0.954404	0.956701	1.06871	1.19356	1.94576	1.37846	1.20375
71	1.29724	1.01536	0.971908	1.0253	0.939602	1.09516	1.23459	1.98409	1.33051	1.17378
76	1.06387	0.957151	1.00466	1.04253	1.02949	1.08556	1.33157	2.08441	1.39907	1.16566
81	1.18089	1.00486	1.00939	1.0372	0.933371	1.11926	1.24579	2.01939	1.30294	1.22837
86	0.984116	0.986061	1.02162	1.0557	0.969827	1.24998	1.29583	2.08802	1.19919	1.16109
91	1.18734	1.09094	1.01202	1.08754	0.985687	1.31227	1.26335	2.07434	1.30982	1.2153
96	1.11389	0.989561	0.986893	1.05385	0.947251	1.21117	1.15984	2.14408	1.39664	1.19515
101	1.24982	1.0737	0.978025	1.07226	1.04482	1.27755	1.20611	2.08179	1.31448	1.25444
106	1.19024	1.27802	1.0489	1.01816	1.00434	1.3184	1.27461	2.06408	1.37198	1.22181
111	1.19812	0.983987	1.06541	0.992743	0.964788	1.2126	1.28913	2.15414	1.22822	1.28836
116	1.03307	1.27853	0.991992	1.05565	0.866287	1.38315	1.296	2.19756	1.29241	1.27631
121	1.04883	0.954169	1.05587	1.03265	0.958457	1.24671	1.38201	2.17974	1.37785	1.27033
126	1.18206	1.09263	0.970672	1.00223	1.08654	1.37202	1.29184	2.17656	1.31002	1.22469
131	1.18602	1.13541	1.09817	1.06198	0.998588	1.30073	1.30112	2.15922	1.28265	1.30411
136	0.973898	1.12296	1.04075	0.99609	0.975475	1.3422	1.37469	2.10842	1.22458	1.25263
141	1.06499	1.24055	1.02958	1.00886	0.991947	1.39397	1.27827	2.05084	1.32683	1.26206
146	1.05045	0.962596	1.00691	1.04188	0.870888	1.3569	1.28868	2.12176	1.29626	1.34779
151	0.939637	1.03545	0.997655	1.04732	0.954348	1.4242	1.21973	2.08056	1.23855	1.29306

## Sheet: Fig 3 b
NON	NON	NON	30sec	30sec	30sec	2min	2min	2min	8min	8min	8min
Mouse	Freezing in A	Freezing in B	Mouse	Freezing in A	Freezing in B	Mouse	Freezing in A	Freezing in B	Mouse	Freezing in A	Freezing in B
13.14_2	25	8.33	12.07_1	27.08	6.25	13.14_1	54.17	2.08	12.07_2	72.92	14.58
13.15_1	14.58	6.25	12.10_2	50	0	13.14_3	70.83	18.75	12.10_1	37.5	6.25
13.15_3	25	8.33	12.10_4	60.42	12.5	13.15_2	58.33	6.25	12.10_3	54.17	0
13.15_5	52.08	18.75	12.11_2	54.17	12.5	13.15_4	56.25	0	12.11_3	56.25	0
13.16_2	64.58	66.67	12.12_1	29.17	12.5	13.16_1	41.67	12.5	12.11_5	85.42	10.42
13.16_4	37.5	10.42	12.12_3	16.67	8.33	13.16_3	72.92	10.42	12.12_4	68.75	2.08
13.17_2	33.33	31.25	12.13_1	54.17	4.17	13.17_1	66.67	31.25	12.13_2	52.08	2.08
13.18_1	47.92	18.75	12.14_3	47.92	6.25	13.17_3	77.08	10.42	12.14_4	66.67	4.17
13.18_3	60.42	25	12.14_5	39.58	10.42	13.18_2	66.67	12.5

## Sheet: Fig 3 c
ChETA	ChETA	ChETA	YFP	YFP	YFP
Mouse	Freezing in A	Freezing in B	Mouse	Freezing in A	Freezing in B
12.21_476	66.6667	8.33	12.21_477	62.5	10.42
12.21_478	91.6667	22.92	12.22_491	68.75	8.33
12.22_490	47.9167	25	12.22_493	56.25	14.58
12.22_492	58.3333	0	12.22_495	45.8333	2.08
12.22_494	33.3333	0	12.23_479	50	14.58
12.23_480	64.5833	0	12.23_481	39.5833	0
12.23_482	68.75	20.83	12.23_483	77.0833	43.75
12.24_485	83.3333	14.58	12.24_484	43.75	6.25
12.25_487	39.5833	4.17	12.24_486	43.75	2.08
12.25_489	52.0833	6.25	12.25_488	43.75	4.17
13.10_420	83.33	22.92	13.10_421	22.92	18.75
13.11_425	62.5	16.67	13.10_423	68.75	45.83
13.11_427	79.17	18.75	13.11_424	27.08	16.67
13.12_428	41.67	16.67	13.11_426	37.5	4.17
13.12_430	52.08	18.75	13.12_429	62.5	22.92
13.12_432	54.17	4.17	13.13_433	89.58	45.83
13.13_434	68.75	25	13.13_435	35.42	8.33
13.9_416	77.08	27.08	13.13_437	77.08	39.58
13.9_418	68.75	14.58	13.9_417	33.33	16.67
			13.9_419	56.25	18.75

## Sheet: Fig 3 d
eNpHR3.0	eNpHR3.0	eNpHR3.0	YFP	YFP	YFP
Mouse	Freezing in A	Freezing in B	Mouse	Freezing in A	Freezing in B
12.26_401	33.33	10.42	12.26_500	72.92	12.5
12.26_499	43.75	20.83	12.27_408	81.25	27.08
12.27_407	43.75	18.75	13.5_410	81.25	18.75
12.27_409	37.5	27.08	13.5_413	95.83	33.33
13.5_411	27.08	6.25	13.5_415	47.92	12.5
13.5_414	14.58	10.42	13.6_403	85.42	27.08
13.6_402	79.17	29.17	13.6_405	89.58	22.92
13.6_404	45.83	16.67
13.6_406	62.5	29.17
13.7_495	54.17	20.83
13.7_496	77.08	29.17
